# Supplementary material for: Structural basis of substrate recognition and translocation by human very long-chain fatty acid transporter ABCD1
Source: Nat Commun. 2022 Jun 8;13:3299. doi: 10.1038/s41467-022-30974-5 (PMC9177597; doi:10.1038/s41467-022-30974-5)
Supplement: Supplementary file 4 — Source Data [file 41467_2022_30974_MOESM4_ESM.xlsx]

## Sheet: Fig. 1a
				Data for	ATPase Activity Measurements (mol Pi min-1 mol-1 protein) (Fig. 1a				(Fig.1a)
			WT+2μM C22:0-CoA					WT+ddH2O							WT+0.05% 0.05% methyl-β-cyclodextrin
	ATP (mM)	Repeat1	Repeat2	Repeat3			ATP (mM)	Repeat1	Repeat2	Repeat3			ATP (mM)	Repeat1	Repeat2	Repeat3
	0	0.220401	0.0305506	0.109109			0	-0.177831	-0.810119	-0.704738			0	-0.41652	-0.028925	-0.4628
	0.2	47.144	45.4353	44.2897			0.2	0.944041	1.00332	1.08894			0.2	-0.75205	-2.71316	-1.46939
	0.4	74.9036	70.7858	71.5059			0.4	0.366639	0.234913	-0.357858			0.4	-0.12727	-0.33553	0.376025
	0.6	90.0938	91.7763	78.0809			0.6	-0.0965996	2.22179	-0.386398			0.6	-0.21983	-0.306605	-0.99502
	1	108.13	107.063	100.732			1	1.87271	2.72894	0.364444			1	-0.49751	-0.56693	-1.93219
	2	111.438	101.52	101.009			2	-0.998927	-3.5676	-3.04069			2	-0.873535	-1.84541	-0.954525

## Sheet: Fig. 1b
					Data for	ATPase Activity Measurements (mol Pi min-1 mol-1 protein) (Figure				(Fig. 1b)
C22:0-CoA (mM)	Repeat1	Repeat2	Repeat3		C24:0-CoA	Repeat1	Repeat2	Repeat3		C26:0-CoA (mM)	Repeat1	Repeat2	Repeat3		Acetyl-CoA (mM)	Repeat1	Repeat2	Repeat3
0	2.10877	1.46659	-1.58808		0	-1.2289	0.0503649	-1.2289		0	-3.19328	9.68564	3.66458		0	-4.3633	-4.7109	-0.649464
0.5	16.256	19.8408	18.7036		0.5	12.9035	12.9539	13.2359		0.6	19.3809	25.8252	23.8246		1	-1.94839	-0.94218	2.07645
1	38.5877	41.1978	44.0244		1	42.4979	41.269	39.3148		1	40.6566	46.9374	45.2157		2	-2.22281	6.58611	2.36002
2	103.731	107.229	104.337		2	84.1195	86.6176	86.5873		2	80.7361	86.8918	86.2859		3	-1.07024	-1.01536	2.67103
3	130.59	132.225	136.059		3	127.262	126.617	129.861		3	88.575	130.463	140.61		4	-0.667759	-1.55505	-0.951327
4	168.083	172.621	165.712		4	157.894	157.3	156.695		4	147.353	150.931	151.479		5	-4.3633	-3.85105	-1.48188
5	177.116	179.531	171.473		5	169.196	167.423	169.498		5	165.358	170.494	169.571		6	-2.68018	-3.36623	-0.320158
6	189.245	192.018	223.349		6	185.665	179.561	180.196		6	166.541	176.66	171.975		7	-0.155505	0.713495	2.70762
7	189.516	190.989	193.328		7	202.799	193.814	194.832		7	163.559	166.233	164.271

## Sheet: Fig. 2c
				Data for	ATPase Activity Measurements (mol Pi min-1 mol-1 protein) (Figure				(Fig. 2C)
	chABCD1ΔGlu694-Thr745					chABCD1-T693M
C22:0-CoA (mM)	Repeat 1	Repeat 2	Repeat 2		C22:0-CoA (mM)	Repeat 1	Repeat 2	Repeat 3
0	6.70072	5.8316	6.20842		0	0.63005	0.6518	0.6083
1	7.86157	7.91019	8.03175		1	0.7592	0.7262	0.7188
2	9.47825	9.0285	8.06518		2	0.731	0.7089	0.7178
3	10.3474	9.95536	10.5874		3	0.7256	0.704	0.6686
4	12.9486	12.5992	11.8668		4	0.7445	0.7517	0.7443
5	13.2951	12.973	11.4535		5	0.7618	0.7324	0.7448
6	13.6142	13.5412	13.3072		6	0.7708	0.7745	0.741
8	14.7142	15.5378	13.6081		7	0.8022	0.7545	0.6965
9	15.5408	15.1913	15.2886		8	0.761	0.7559	0.7181
10	16.3735	13.523	14.3556		9	0.7703	0.758	0.7477
					10	0.726	0.7272	0.6821

## Sheet: Fig. 3g
				Data for	Relative ATPase activities of chABCD1 and mutants in detergent of LMNG+CHS (Fig. 3g)
					Fold changes of ATPase activity of chABCD1 and its mutant that harboring a single mutation of residues at the substrate-binding pocket.
					Repeat1	Repeat2	Repeat3
				WT	11.1561	11.1903	10.9772
				R104A	2.50795	2.24474	2.12314
				R152A	7.11833	5.94949	5.80231
				K217A	1.74098	1.90096	1.42702
				K336A	2.75577	3.0875	2.6375
				Y337F	4.45637	4.01558	3.76046
				R401Q	2.77515	2.83697	2.47152
				A247W	2.29709	1.97379	1.93495
				G343V	0.84642	0.91446	0.74237
				P350W	5.06638	4.97373	5.01749
				A395W	1.34165	1.29414	1.33344

## Sheet: Supplementary Fig. 1b
				Data for	Western blot analysis to quantify the expression levels of hABCD1, chABCD1 and variants of chABCD1 in the total cell extracts (Supplementary Fig. 1b )
						Protein expression level nomalized by chABCD1
				Experiment 1	hABCD1	0.291318
					chABCD1	1
					T693M	0.93361
					1-693	0.903588
					R104	0.798876
					R152	0.709159
					K217	0.650051
				Experiment 2	chABCD1	1
					K336A	0.731063
					Y337F	1.21448
					G343V	1.0894
					R401Q	0.662921
				Experiment 3	chABCD1	1
					A247W	1.63625
					P350W	1.57353
					A395W	0.668871
				Data for	unprocessed scans of Western blot result in Supplementary Fig. 1b
					β-Actin were used to be a reference protein in this project

## Sheet: Supplementary Fig .1e
ATPase Activity Measurements of chABCD1 in different detergent (mol Pi min-1 mol-1 protein) (Supplementary Fig. 1e)
	ATPase activity of chABCD1 in LMNG+CHS upon adding 2 μM C22:0-CoA
	ATP (mM)	Repeat1	Repeat2	Repeat3
	0	0.220401	0.0305506	0.109109
	0.2	47.144	45.4353	44.2897
	0.4	74.9036	70.7858	71.5059
	0.6	90.0938	91.7763	78.0809
	1	108.13	107.063	100.732
	2	111.438	101.52	101.009
	ATPase activity of chABCD1 in digitonin upon adding 2 μM C22:0-CoA
	ATP (mM)	Repeat1	Repeat2	Repeat3
	0	0.961907	0.230858	0.500191
	0.2	8.95856	9.64151	7.25598
	0.4	11.2928	11.918	9.8403
	0.6	14.6659	18.4077	13.4635
	1	18.35	18.6385	20.3892
	2	21.6782	20.5816	20.9856

## Sheet: Supplementary Fig. 5e
						Data for	The thermal stability assays of chABCD1 and mutants of ΔGlu694-Thr745 and T693M (supplementary Fig. 6c)
							Proteins concentration in the supernatant which is normalized by thesample under 37℃
						Temperature（℃）	chABCD1	chABCD1ΔGlu694-Thr745	chABCD1-T693M
						37	1	1	1
						40.4286	0.953172	0.953652	1.00467
						43.8571	0.836404	0.841337	0.95842
						47.2857	0.610578	0.534367	0.695612
						50.7143	0.275509	0.355087	0.551529
						54.1429	0.162571	0.250555	0.376176
						57.5714	0.149722	0.146023	0.354447
						61	0.201135	0.17764	0.362257

## Sheet: Supplementary Fig. 6c
						Data for	The thermal stability assays of chABCD1 and mutants of ΔGlu694-Thr745 and T693M (supplementary Fig. 6c)
						Proteins concentration in the supernatant which is normalized by thesample under 37℃
					Temperature（℃）	chABCD1	R104A	R152A	K217A	K336A	Y337F	G343V	R401Q	A247W	P350W	A395W
					37	1	1	1	1	1	1	1	1	1	1	1
					40.4286	0.953172	0.967119	1.0094	0.912688	0.994893	1.08075	1.00002	0.992407	0.965727	0.991877	0.922875
					43.8571	0.836404	0.967532	0.965394	0.99104	0.865355	1.05518	1.02327	1.02495	0.833977	0.91725	0.978179
					47.2857	0.610578	0.84687	0.7652	0.98135	0.825221	0.950783	0.956318	0.855284	0.721736	0.562871	0.860526
					50.7143	0.275509	0.701597	0.194347	0.800292	0.644339	0.728628	0.618016	0.681864	0.560647	0.347989	0.465653
					54.1429	0.162571	0.51889	0.125085	0.484645	0.520626	0.494748	0.376089	0.557849	0.436956	0.198653	0.297475
					57.5714	0.149722	0.499849	0.0946096	0.296997	0.379199	0.398976	0.255966	0.426555	0.320787	0.169974	0.21337
					61	0.201135	0.520051	0.142375	0.258029	0.321352	0.442711	0.283828	0.419907	0.481187	0.247177	0.237067

## Sheet: Supplementary Fig. 6d
						Data for	ATPase Activity Measurements (mol Pi min-1 mol-1 protein) (Fig. 1a				(Fig.6d)
					ATPase activity of chABCD1						ATPase activity of chABCD1-R152A
				C22:0-CoA (mM)	Repeat1	Repeat2	Repeat3			C22:0-CoA (mM)	Repeat1	Repeat2	Repeat3
				0	2.10877	1.46659	-1.58808			0	1.59774	1.70964	1.72176
				0.5	16.256	19.8408	18.7036			2	2.21507	2.16938	2.29154
				1	38.5877	41.1978	44.0244			4	2.14327	2.15166	2.17311
				2	103.731	107.229	104.337			6	3.00586	2.99933	2.98721
				3	130.59	132.225	136.059			8	3.80784	4.25265	3.85633
				4	168.083	172.621	165.712			10	5.51996	5.80065	5.47147
				5	177.116	179.531	171.473			12	7.67224	7.75337	7.63681
				6	189.245	192.018	223.349			15	16.0072	16.3793	15.7284
				7	189.516	190.989	193.328			18	18.6668	18.7171	18.6463
										20	21.6509	21.7357	21.4448
					ATPase activity of chABCD1-P350W
				C22:0-CoA (mM)	Repeat1	Repeat2	Repeat3				ATPase activity of chABCD1-Y337F
				0	4.41814	2.18681	3.09221			C22:0-CoA (mM)	Repeat1	Repeat2	Repeat3
				1	19.5823	21.967	21.5317			0	1.98829	2.33917	2.54969
				2	48.7579	50.1234	45.9428			3	8.02334	7.18124	1.63742
				3	66.1336	66.8609	62.1608			6	28.5144	24.4443	25.0759
				4	80.7437	78.8438	76.1128			9	48.7248	49.4967	49.0055
				5	83.0987	80.3974	71.6551			12	83.8825	75.3913	83.0404
				6	81.0257	79.0714	75.3459			15	95.742	93.3561	88.3737
				7	85.3004	86.3097	84.5533			18	96.1631	91.4614	84.2333
				8	86.6214	84.9639	82.4011			20	89.5666	90.6894	90.6894
				9	87.6504	90.0747	88.4668

## Sheet: Supplementary Fig. 7b
						Data for	ATPase Activity Measurements (mol Pi min-1 mol-1 protein) (Fig. 1a				(Fig.7b)
		WT+2μM C22:0-CoA				chABCD1-E630Q+ 0.05% methyl-β-cyclodextrin						chABCD1-E630Q+2 μM C22:0-CoA
ATP (mM)	Repeat1	Repeat2	Repeat3		ATP (mM)	Repeat1	Repeat2	Repeat3			ATP (mM)	Repeat1	Repeat2	Repeat3
0	0.220401	0.0305506	0.109109		0	0.608529	0.0878742	0.180142			0	0.25968	0.514996	2.32839
0.2	47.144	45.4353	44.2897		0.2	4.11251	3.80934	3.2096			0.2	4.91211	5.3049	2.41132
0.4	74.9036	70.7858	71.5059		0.4	5.21533	5.26147	3.40952			0.4	6.00756	4.4233	3.57224
0.6	90.0938	91.7763	78.0809		0.6	5.95347	3.98949	4.3981			0.6	6.14068	4.39274	4.58914
1	108.13	107.063	100.732		1	6.45875	5.98423	5.04837			1	9.04735	7.30597	7.26014
2	111.438	101.52	101.009		2	5.65251	4.18281	4.55188			2	7.38671	6.26724	8.30977
